# Supplementary material for: A Comprehensive Genome-Wide Association Study of Carotenoid and Capsaicinoid Contents in Capsicum chinense Germplasm
Source: Int J Mol Sci. 2023 Sep 9;24(18):13885. doi: 10.3390/ijms241813885 (PMC10531199; doi:10.3390/ijms241813885)
Supplement: Supplementary file 1 [file ijms-24-13885-s001.zip]

Archive with 4 entries (4 files):
- Figure S1.xlsx
- Table S1.xlsx
- Table S2.xlsx
- Table S3.xlsx
