# Supplementary material for: A Comprehensive Genome-Wide Association Study of Carotenoid and Capsaicinoid Contents in Capsicum chinense Germplasm
Source: Int J Mol Sci. 2023 Sep 9;24(18):13885. doi: 10.3390/ijms241813885 (PMC10531199; doi:10.3390/ijms241813885)
Supplement: Supplementary file 1 [file ijms-24-13885-s001.zip › Table S1.xlsx]

## Sheet: Table S1
		8.30607e+06	1.25422e+09	7.55073e+06	8.73459e+08	115.471	0.909072	7.55073e+06	7.13736e+06	0.944506	135058	17.6075	7.70438	3.32167e+07	239.377	0.0110377
		1328971572	200674707372	1208116120	139753481192			1208116120	1141977694		21609291			5314666073
1.BarCode	2.Sample ID	3.Sum of raw reads	4.Total length of raw reads	5.Sum of trimmed reads	6.Total length of trimmed reads (bp)	7.Avg. length of trimmed reads (bp)	8.Trimmed/Raw (%)	9.Sum of trimmed reads	10.No. of mapped reads	11.Percent of mapped reads (%)	12.No. of mapped region	13.Avg. depth of mapped region (#)	14.medain depth of mapped region (#)	15.Total length of mapped region (bp)	16.Avg. length of mapped region (bp)	17.Reference Genome coverage (%)
TGCA	8	5919498	893844198	5298404	611879822	115.484	0.895077	5298404	3935899	0.742846	121056	11.6756	6.47191	30945556	255.63	0.010283
CAGA	11	2968240	448204240	2688270	306270961	113.929	0.905678	2688270	2628980	0.977945	105793	9.56918	5.73759	23712567	224.141	0.00787955
GTAA	16	3007804	454178404	2712462	310330412	114.409	0.901808	2712462	2567304	0.946485	61557	14.6338	5.26852	12164084	197.607	0.00404205
AGGC	17	3398726	513207626	3042866	343309536	112.824	0.895296	3042866	2838825	0.932944	85551	12.2211	5.23506	17071061	199.543	0.00567261
GATC	18	4717520	712345520	4230658	490098150	115.844	0.896797	4230658	4034345	0.953598	82359	16.4068	6.27586	20290644	246.368	0.00674246
TGCGA	20	3779028	570633228	3389594	386363434	113.985	0.896949	3389594	3228571	0.952495	78481	14.1585	5.72509	17662137	225.05	0.00586902
CGCTT	21	6131498	925856198	5498092	626001355	113.858	0.896696	5498092	5236809	0.952478	137278	13.1606	6.43525	35606723	259.377	0.0118319
CTAGC	24	10009134	1511379234	8987584	1021797270	113.69	0.897938	8987584	8591676	0.955949	127103	21.0625	5.98718	31626665	248.827	0.0105094
ACAAA	27	7102720	1072510720	6399892	728506442	113.831	0.901048	6399892	5999397	0.937422	89999	21.3824	5.62264	18947851	210.534	0.00629626
TTCTC	29	16152682	2439054982	14544658	1655836141	113.845	0.900448	14544658	13538002	0.930789	153718	25.0417	5.95901	38172269	248.327	0.0126844
AGCCC	31	11413826	1723487726	10181066	1159760906	113.914	0.891994	10181066	9350672	0.918437	130595	21.093	6.17155	34684145	265.586	0.0115253
ACCGT	34	4487760	677651760	4014184	460699199	114.768	0.894474	4014184	3844360	0.957694	90184	14.3837	5.86755	21221866	235.317	0.0070519
AGGAT	38	1932854	291860954	1724108	196764422	114.125	0.892001	1724108	1643905	0.953481	72345	8.87779	5.21053	14828542	204.97	0.00492744
ATTGA	39	6587664	994737264	5946020	677054820	113.867	0.902599	5946020	5624185	0.945874	110264	16.8303	5.7949	25282837	229.294	0.00840134
CATCT	40	11833344	1786834944	10655226	1222388362	114.722	0.900441	10655226	10214051	0.958595	214143	15.1316	7.31579	60106544	280.684	0.019973
CCTAC	41	7526920	1136564920	6779664	765409709	112.898	0.900722	6779664	6459783	0.952818	121470	17.8673	5.7082	27220039	224.089	0.00904506
GAGGA	42	6108038	922313738	5500378	627845030	114.146	0.900515	5500378	5199178	0.94524	90976	17.8445	5.62778	20849484	229.176	0.00692816
GGAAC	43	10529630	1589974130	9474230	1080651130	114.062	0.899769	9474230	8977198	0.947539	122185	21.6993	6	30599464	250.436	0.010168
TAATA	45	2316446	349783346	2083656	239165586	114.782	0.899506	2083656	1975190	0.947944	87069	8.90633	5.37037	18461445	212.032	0.00613463
GGTTGT	49	8984076	1356595476	8116320	925210143	113.994	0.903412	8116320	7807702	0.961976	168219	15.0822	6.65409	47916403	284.845	0.0159223
CCAGCT	50	5617858	848296558	5097060	569172747	111.667	0.907296	5097060	4841955	0.949951	117340	14.7575	5.52484	24383203	207.8	0.00810239
TTCAGA	51	4512374	681368474	4058384	459690761	113.269	0.89939	4058384	3879049	0.955811	90264	14.6703	5.59538	19769938	219.024	0.00656943
TAGGAA	52	2142284	323484884	1929818	220331072	114.172	0.900823	1929818	1836474	0.951631	90911	8.12794	5.37643	19600013	215.596	0.00651297
GCTCTA	53	2067544	312199144	1851146	211157325	114.068	0.895336	1851146	1780128	0.961636	69981	9.87972	5.36424	14221487	203.219	0.00472572
CTTCCA	56	2481314	374678414	2226438	253125314	113.691	0.897282	2226438	2120452	0.952397	66429	11.5058	5.27536	13518556	203.504	0.00449214
GAGATA	57	4837116	730404516	4367534	497768520	113.97	0.902921	4367534	4227343	0.967902	139490	11.0828	5.81364	33151305	237.661	0.011016
ACCTAA	61	1773830	267848330	1596806	181468161	113.644	0.900202	1596806	1526409	0.955914	73494	8.56624	5.36607	14476281	196.972	0.00481038
ATATGT	62	2002828	302427028	1815942	206066329	113.476	0.906689	1815942	1749436	0.963377	78736	8.98169	5.38353	15978863	202.942	0.00530968
CATCGT	64	4384926	662123826	3940154	450072355	114.227	0.898568	3940154	3724182	0.945187	108972	12.0586	5.97395	27540696	252.732	0.00915161
CGCGGT	65	7797970	1177493470	6945758	788941065	113.586	0.890714	6945758	6613793	0.952206	147922	15.1891	7.30876	39256826	265.389	0.0130448
CTATTA	66	6631086	1001293986	5971510	681036425	114.048	0.900533	5971510	5753037	0.963414	140208	14.1989	6.96809	36056320	257.163	0.0119813
GCCAGT	67	5634204	850764804	5066778	577062310	113.891	0.899289	5066778	4910055	0.969069	158099	10.9471	6.26178	41233666	260.809	0.0137017
GGAAGA	68	1946598	293936298	1758752	199210125	113.268	0.9035	1758752	1663122	0.945626	74252	9.00472	5.63588	15885038	213.934	0.0052785
GTACTT	69	4267816	644440216	3852350	438016103	113.701	0.902651	3852350	3687426	0.957189	123746	10.9242	6	30387950	245.567	0.0100977
TATTTTT	80	6639916	1002627316	5990648	683423022	114.082	0.902217	5990648	5594822	0.933926	174265	10.9425	6.54167	48437210	277.951	0.0160954
CTTGCTT	81	8380118	1265397818	7521772	856948809	113.929	0.897574	7521772	7171891	0.953484	162775	14.6945	6.97718	43294344	265.977	0.0143865
GAATTCA	84	3319620	501262620	2987100	340628178	114.033	0.899832	2987100	2828787	0.947001	115440	9.25073	5.94207	28509933	246.968	0.00947368
GAACTTC	85	7137066	1077696966	6430312	727719530	113.17	0.900974	6430312	6039861	0.93928	167088	12.0686	6.62429	47098428	281.878	0.0156505
GTCGATT	89	5969966	901464866	5409730	614948074	113.674	0.906158	5409730	5132764	0.948802	135006	13.2553	6.52837	34906642	258.556	0.0115993
AACGCCT	90	6322242	954658542	5665382	644691370	113.795	0.896103	5665382	5356234	0.945432	138874	13.1379	6.72331	38615334	278.06	0.0128316
ATTAATT	93	9388736	1417699136	8472686	966242887	114.042	0.902431	8472686	8101541	0.956195	190761	13.8341	6.79167	53178416	278.77	0.0176709
ATTGGAT	94	3689126	557058026	3357820	379496902	113.019	0.910194	3357820	3283991	0.978013	125545	9.90157	5.91525	30348066	241.731	0.0100845
CATAAGT	96	4296446	648763346	3859944	439098660	113.758	0.898404	3859944	3649779	0.945552	124539	10.405	6.20833	33278599	267.214	0.0110583
CGCTGAT	104	6284320	948932320	5599290	638682553	114.065	0.890994	5599290	5303057	0.947095	114114	15.3139	6.11623	29731911	260.546	0.00987974
CGGTAGA	112	2642428	399006628	2331926	264797096	113.553	0.882494	2331926	2238629	0.959991	85577	9.77284	5.63535	19719967	230.435	0.00655283
CTACGGA	113	10112030	1526916530	9065520	1031685853	113.803	0.896508	9065520	8793280	0.96997	167851	16.3349	6.74454	47920836	285.496	0.0159238
GCGGAAT	114	28960526	4373039426	25919030	2963301098	114.329	0.894978	25919030	25064636	0.967036	241463	30.9364	9.41349	64994356	269.169	0.0215972
TAGCGGA	115	25563796	3860133196	22945022	2610540412	113.774	0.897559	22945022	21753932	0.948089	217111	30.6206	9.33333	57043134	262.737	0.0189551
TCTGTGA	117	7545608	1139386808	6759378	769184328	113.795	0.895803	6759378	6416974	0.949344	121108	16.7051	6.51829	31724934	261.956	0.010542
ACGACTAC	119	20592852	3109520652	18350214	2087787155	113.775	0.891096	18350214	17937080	0.977486	215316	27.2654	9.18731	54458100	252.922	0.0180961
TAGCATGC	120	11461854	1730739954	10249648	1148783710	112.08	0.89424	10249648	9784894	0.954657	141450	21.1955	6	36079304	255.068	0.0119889
TAGGCCAT	121	11657918	1760345618	10455730	1181107586	112.963	0.896878	10455730	10024122	0.95872	132507	23.1182	6.07904	34179857	257.948	0.0113578
TGCAAGGA	122	19694512	2973871312	17486244	2005346823	114.681	0.887874	17486244	17009197	0.972719	215043	22.82	7.9375	61192418	284.559	0.0203339
TGGTACGT	123	20360518	3074438218	18118866	2075879041	114.57	0.889902	18118866	17498723	0.965774	225224	23.0405	8.53333	65411195	290.427	0.0217358
TCTCAGTC	124	22935974	3463332074	20557990	2352371381	114.426	0.896321	20557990	19898041	0.967898	220332	25.4326	8	63651311	288.888	0.021151
CCGGATAT	125	10595632	1599940432	9462136	1078634701	113.995	0.893022	9462136	9109136	0.962693	147624	18.9462	7.1405	41115449	278.515	0.0136624
CGCCTTAT	126	12599264	1902488864	11173984	1267616312	113.444	0.886876	11173984	10800392	0.966566	187469	18.666	7.78723	50183884	267.692	0.0166758
ACAGGGAA	128	5507488	831630688	4932460	563016878	114.145	0.895592	4932460	4769676	0.966997	122323	13.7918	6.61149	30753281	251.41	0.0102191
ACGTGGTA	129	4956342	748407642	4431884	505784872	114.124	0.894184	4431884	4233523	0.955242	111065	13.8384	6.86861	27783813	250.158	0.0092324
CCATGGGT	130	24614580	3716801580	22047772	2513770126	114.015	0.89572	22047772	21010684	0.952962	225948	28.8453	9.05288	59457888	263.149	0.0197575
CGCGGAGA	131	6012768	907927968	5373266	608061526	113.164	0.893643	5373266	5256213	0.978216	132159	13.3389	6.54639	35613800	269.477	0.0118343
CGTGTGGT	132	10689532	1614119332	9332014	1052157098	112.747	0.873005	9332014	8864773	0.949931	142705	19.0606	6.95105	38988003	273.207	0.0129555
GCTGTGGA	136	5188444	783455044	4652304	527994423	113.491	0.896667	4652304	4438045	0.953946	97447	14.9801	5.87293	22742837	233.387	0.00755731
GGATTGGT	137	4340964	655485564	3920150	446517537	113.903	0.90306	3920150	3780263	0.964316	122689	11.266	6.02797	30791708	250.974	0.0102319
GTGAGGGT	138	2311072	348971872	2095622	237086430	113.134	0.906775	2095622	1990311	0.949747	96437	8.2801	5.21678	19664030	203.905	0.00653424
CTCC	143	5786376	873742776	5320870	622704961	117.031	0.919551	5320870	5171176	0.971867	135455	14.7518	7.59694	33430595	246.802	0.0111088
TGCA	144	13603700	2054158700	12504104	1463601023	117.05	0.919169	12504104	12290056	0.982882	206712	20.2938	9.22473	55411995	268.064	0.0184131
CAGA	146	6207596	937346996	5709438	667366174	116.888	0.91975	5709438	5457544	0.955881	144421	14.4553	7.63717	35390663	245.052	0.0117601
AACT	147	27717916	4185405316	25415464	3005979460	118.274	0.916933	25415464	24117738	0.94894	216994	34.0429	10	55763312	256.981	0.0185298
GCGT	149	19800152	2989822952	18208064	2142578987	117.672	0.919592	18208064	17254980	0.947656	194069	27.4212	8.8024	52228532	269.124	0.0173552
CGAT	150	15161186	2289339086	13855088	1618205041	116.795	0.913853	13855088	13005014	0.938645	214166	20.0183	8.60762	57849102	270.113	0.0192229
GTAA	151	13442098	2029756798	12325392	1454208363	117.985	0.916925	12325392	11666262	0.946523	174105	23.3634	9.28195	43875948	252.009	0.0145797
AGGC	152	10005980	1510902980	9134182	1059853106	116.032	0.912872	9134182	7967425	0.872265	172838	16.5178	8.02137	45049176	260.644	0.0149696
GATC	153	31091168	4694766368	28563790	3369315699	117.958	0.918711	28563790	27213945	0.952743	232779	36.0411	10.7152	63048502	270.851	0.0209506
TCAC	154	9636456	1455104856	8886756	1037647093	116.763	0.922202	8886756	8355470	0.940216	188486	15.9607	8.65563	51646928	274.009	0.017162
TGCGA	155	4164260	628803260	3819978	447569334	117.165	0.917325	3819978	3611763	0.945493	113621	13.0523	7.73926	27329674	240.534	0.00908149
CGCTT	158	6877962	1038572262	6263250	745766535	119.07	0.910626	6263250	5951124	0.950165	120494	17.5999	7.91165	30304215	251.5	0.0100699
TCACC	159	33193862	5012273162	30484316	3562992170	116.88	0.918372	30484316	29087550	0.954181	253980	36.9714	10.9536	63995888	251.972	0.0212655
CTAGC	160	15093928	2279183128	13846038	1612003436	116.423	0.917325	13846038	13272821	0.958601	174004	25.5963	9.49315	45890830	263.734	0.0152493
ACAAA	161	12847124	1939915724	11804822	1374044351	116.397	0.918869	11804822	11329412	0.959727	202963	19.8331	9.01124	52109295	256.743	0.0173156
TTCTC	163	9470582	1430057882	8717634	1013696758	116.281	0.920496	8717634	8346461	0.957423	192999	15.7296	8.10509	50582655	262.088	0.0168083
AGCCC	164	14376750	2170889250	13101898	1527518054	116.588	0.911325	13101898	12386357	0.945386	199093	20.3588	8.94231	54653873	274.514	0.0181612
GTATT	165	7560864	1141690464	6936220	826240013	119.12	0.917385	6936220	6641762	0.957548	145698	16.3101	8.07379	37830894	259.653	0.012571
CTGTA	166	1808062	273017362	1656456	194370671	117.341	0.91615	1656456	1576118	0.9515	65832	10.5095	6.15732	13602303	206.621	0.00451996
ACCGT	167	5180688	782283888	4760774	553200401	116.2	0.918946	4760774	4564476	0.958768	122998	15.1047	7.99695	29028718	236.01	0.00964607
GCTTA	168	2074008	313175208	1901336	222299442	116.917	0.916745	1901336	1805112	0.949391	78469	10.3605	6.37075	15997197	203.866	0.00531577
GGTGT	169	4791910	723578410	4416994	515710210	116.756	0.921761	4416994	4275312	0.967923	116516	14.6942	7.72261	27071386	232.341	0.00899566
AGGAT	170	4870310	735416810	4451164	518050211	116.385	0.913939	4451164	4194992	0.942448	119741	13.7284	7.60811	29362299	245.215	0.00975692
ATTGA	171	4131482	623853782	3801580	444012564	116.797	0.920149	3801580	3658798	0.962441	132914	11.6497	7.01125	30153273	226.863	0.0100198
CATCT	172	13258436	2002023836	12190016	1425886929	116.972	0.919416	12190016	11485099	0.942173	184453	20.3418	8.21691	49602520	268.917	0.0164826
CCTAC	173	7465198	1127244898	6846578	798944189	116.692	0.917133	6846578	6535871	0.954619	176624	13.9818	7.84761	45400789	257.048	0.0150864
GAGGA	174	3213798	485283498	2951294	344745304	116.812	0.91832	2951294	2813077	0.953167	93386	12.3025	6.53382	19993801	214.098	0.00664382
GGAAC	175	9192670	1388093170	8425830	987786610	117.233	0.916581	8425830	8008591	0.950481	150435	18.5179	8.08638	38502535	255.941	0.0127942
GTCAA	176	1753270	264743770	1610750	188482380	117.015	0.918712	1610750	1522650	0.945305	64062	10.5973	6.15022	12566560	196.162	0.00417579
TAATA	177	1817342	274418642	1666690	197572029	118.542	0.917103	1666690	1579192	0.947502	65850	10.5216	6.38641	13879686	210.777	0.00461214
TACAT	178	4140772	625256572	3805066	445974957	117.206	0.918927	3805066	3570000	0.938223	129485	11.398	6.90476	30204914	233.27	0.0100369
TCGTT	180	6902286	1042245186	6368066	746141947	117.169	0.922602	6368066	5634793	0.884852	179105	12.5836	7.70588	43835591	244.748	0.0145663
GGTTGT	181	7011132	1058680932	6459500	753758754	116.69	0.921321	6459500	5796125	0.897302	181032	12.5635	7.66332	45058941	248.9	0.0149728
CCAGCT	182	7418464	1120188064	6815392	789268464	115.807	0.918707	6815392	6045549	0.887043	179559	13.0247	7.31469	42961954	239.264	0.014276
TTCAGA	183	3964314	598611414	3635936	422314851	116.15	0.917167	3635936	3479029	0.956846	88927	14.7957	6.51724	18520172	208.263	0.00615414
TAGGAA	184	5120772	773236572	4707652	546749476	116.141	0.919325	4707652	4455830	0.946508	129241	13.5018	7.11254	30088714	232.811	0.0099983
GAGATA	188	4285708	647141908	3962022	455912766	115.071	0.924473	3962022	3758034	0.948514	139728	11.9575	6.61654	27737808	198.513	0.00921711
ATGCCT	190	6498884	981331484	5988792	690939579	115.372	0.921511	5988792	5672922	0.947256	173448	13.2212	7.46154	40528964	233.666	0.0134675
AGTGGA	191	2696970	407242470	2457540	282405687	114.914	0.911223	2457540	2319141	0.943684	89917	11.0073	6.31501	18524157	206.014	0.00615547
ACCTAA	193	3229874	487710974	2956550	344109022	116.389	0.915376	2956550	2800252	0.947135	101652	11.8972	7.04152	22246796	218.853	0.00739248
ATCGTA	195	3316314	500763414	3040044	354830931	116.719	0.916694	3040044	2885074	0.949024	99707	12.4736	7.23623	22077722	221.426	0.0073363
CGCGGT	197	5730656	865329056	5212558	605661379	116.193	0.909592	5212558	4950791	0.949781	119340	15.0566	7.57443	30123247	252.415	0.0100098
CTATTA	198	8269184	1248646784	7589532	886640855	116.824	0.917809	7589532	7224966	0.951965	167523	15.7957	7.88031	41359054	246.886	0.0137434
GTTGAA	203	1834656	277033056	1681774	196733224	116.98	0.91667	1681774	1601908	0.952511	43186	16.9877	6.7147	8715851	201.821	0.00289623
CTTGCTT	212	7578422	1144341722	6914458	805978149	116.564	0.912388	6914458	6418712	0.928303	111662	25.5234	11.0728	24603907	220.343	0.00817573
ATGAAAC	213	17198836	2597024236	15781206	1835275358	116.295	0.917574	15781206	15060469	0.954329	227432	21.9593	9.10696	60083029	264.18	0.0199652
AAAAGTT	216	22666712	3422673512	20846922	2421184910	116.141	0.919715	20846922	19980777	0.958452	247206	27.1463	10	62781804	253.966	0.020862
GAATTCA	217	8583440	1296099440	7849496	915680629	116.655	0.914493	7849496	7496463	0.955025	122962	27.1051	10.9139	26808281	218.021	0.00890823
GTCGATT	220	2112748	319024948	1936034	225709949	116.584	0.916358	1936034	1807484	0.933601	60559	14.4533	8.13295	13346440	220.387	0.00443494
AACGCCT	221	2357174	355933274	2157508	250910444	116.296	0.915294	2157508	2065641	0.95742	62810	15.7138	7.65625	13300351	211.755	0.00441963
AATATGC	222	9029032	1363383832	8192084	934476927	114.071	0.907305	8192084	7067723	0.86275	168240	15.4586	7.9322	42402880	252.038	0.0140902
ACGTGTT	223	6593294	995587394	6025328	702005270	116.509	0.913857	6025328	5704120	0.94669	112215	22.7501	10.1788	24436519	217.765	0.00812011
ATTAATT	225	12172444	1838039044	11194836	1301248466	116.236	0.919687	11194836	10713919	0.957041	128993	35.3785	12.0993	27921729	216.459	0.00927822
ATTGGAT	226	11239816	1697212216	10364648	1205312357	116.291	0.922137	10364648	9741205	0.939849	186857	18.0606	8.91803	50618016	270.892	0.0168201
CATAAGT	231	2419772	365385572	2211268	257476622	116.438	0.913833	2211268	2069198	0.935752	68088	14.4374	8.01384	15009177	220.438	0.00498746
CGGTAGA	234	1103932	166693732	995838	115435616	115.918	0.902083	995838	947463	0.951423	42919	11.0056	6.39735	8533785	198.835	0.00283573
CTACGGA	235	7212716	1089120116	6620082	762398905	115.165	0.917835	6620082	6197311	0.936138	153578	14.9106	7.73622	39502433	257.214	0.0131264
GCGGAAT	236	11854468	1790024668	10817682	1262762308	116.731	0.91254	10817682	10275781	0.949906	148587	30.7461	11.7725	31987899	215.281	0.0106294
TAGCGGA	241	8763890	1323347390	8022542	931756257	116.142	0.915409	8022542	7710283	0.961077	117470	27.8012	10.4525	25580913	217.765	0.00850039
TCTGTGA	244	3315450	500632950	3041476	354904347	116.688	0.917364	3041476	2690053	0.884456	97014	11.6922	7.19872	22370104	230.586	0.00743345
ACGACTAC	255	4219114	637086214	3850518	445893005	115.801	0.912637	3850518	3738405	0.970884	90311	18.7383	8.40397	19617986	217.227	0.00651894
TAGCATGC	256	9673034	1460628134	8830052	1011868322	114.594	0.912852	8830052	7877940	0.892174	150308	18.328	7.54167	36221078	240.979	0.012036
TAGGCCAT	257	7079552	1069012352	6491722	750780355	115.652	0.916968	6491722	6015617	0.92666	140489	15.9416	7.87065	35347962	251.607	0.0117459
TGCAAGGA	258	4203556	634736956	3830662	445670671	116.343	0.911291	3830662	3645327	0.951618	94805	17.6266	9.24074	20849490	219.92	0.00692816
TCTCAGTC	262	4028306	608274206	3694188	429449782	116.25	0.917057	3694188	3526273	0.954546	87204	18.8365	9.31698	19209588	220.283	0.00638323
CCGGATAT	263	2691444	406408044	2456962	284126768	115.641	0.912879	2456962	2355777	0.958817	73503	15.1701	7.86486	15838600	215.482	0.00526307
CGCCTTAT	264	7568198	1142797898	6908352	782488043	113.267	0.912813	6908352	6361941	0.920906	130856	17.5817	6.74438	29305224	223.95	0.00973795
AACCGAGA	266	1340772	202456572	1223670	141655161	115.763	0.912661	1223670	1192624	0.974629	49110	12.0636	6.8042	9909062	201.773	0.00329272
CCATGGGT	275	4588382	692845682	4192420	487202454	116.21	0.913703	4192420	4039741	0.963582	101751	18.2577	9.04651	22220437	218.381	0.00738372
CGCGGAGA	276	4767580	719904580	4338394	501573666	115.613	0.909978	4338394	4115378	0.948595	98683	19.1097	9.60169	21538620	218.261	0.00715716
CGTGTGGT	279	5532542	835413842	5007516	561051710	112.042	0.905102	5007516	4528110	0.904263	122261	14.39	6.62329	26081893	213.33	0.00866686
GCTGTGGA	280	2793814	421865914	2556290	297058209	116.207	0.914982	2556290	2454985	0.96037	69761	16.2969	8.28854	15351289	220.055	0.00510114
GGATTGGT	281	6083464	918603064	5611508	644283462	114.815	0.92242	5611508	5186484	0.924259	122089	16.2086	6.91753	26857910	219.986	0.00892472
TTCCTGGA	284	3381216	510563616	3108650	356502644	114.681	0.919388	3108650	2809989	0.903926	100916	11.9645	6.76222	21328348	211.348	0.00708728
CTCC	285	6964820	1051687820	6386720	756623396	118.468	0.916997	6386720	6094702	0.954277	119222	23.3607	10.7727	26011839	218.18	0.00864358
TGCA	286	9554346	1442706246	8763558	1039466011	118.612	0.917233	8763558	8249005	0.941285	146915	25.0715	11.2583	31742406	216.06	0.0105478
ACTA	287	13464266	2033104166	12358584	1463727869	118.438	0.91788	12358584	12064359	0.976193	166446	31.442	11.9583	36304695	218.117	0.0120638
CAGA	290	6095344	920396944	5591900	663381283	118.633	0.917405	5591900	5301834	0.948127	108283	22.1561	10.8805	23946548	221.148	0.0079573
AACT	292	13331518	2013059218	12258334	1452951564	118.528	0.9195	12258334	11508988	0.93887	148541	33.976	13.1126	32210430	216.845	0.0107033
GCGT	295	9658092	1458371892	8949508	1047418696	117.036	0.926633	8949508	7957667	0.889174	195037	14.6941	7.90406	51881008	266.006	0.0172398
CGAT	298	12343686	1863896586	11273112	1324684586	117.508	0.91327	11273112	10312428	0.914781	126823	34.676	13.7468	27952864	220.408	0.00928857
GTAA	299	10817336	1633417736	9942104	1170441887	117.726	0.91909	9942104	8851141	0.890268	103466	36.391	14.1766	23141685	223.665	0.00768984
AGGC	303	8812940	1330753940	8090258	919169190	113.614	0.917998	8090258	7033379	0.869364	164266	15.8166	6.7477	37416542	227.78	0.0124333
CGCTT	310	18244436	2754909836	16703668	1961212747	117.412	0.915549	16703668	15730383	0.941732	203929	23.5626	8.45205	55717132	273.218	0.0185145
TTCTC	318	9261770	1398527270	8551950	998190701	116.721	0.92336	8551950	7950797	0.929706	190112	15.0248	7.40397	48157782	253.313	0.0160025
AGCCC	319	13584146	2051206046	12377338	1451787252	117.294	0.911161	12377338	11748450	0.94919	151410	34.0168	12.6622	32770235	216.434	0.0108894
GTATT	320	13001228	1963185428	11946936	1404637240	117.573	0.918908	11946936	10545972	0.882734	120685	37.562	14.5375	25939829	214.938	0.00861965
CTGTA	322	2128574	321414674	1951994	229867430	117.76	0.917043	1951994	1873943	0.960015	66178	13.6058	8	14688087	221.948	0.00488076
ACCGT	323	9768530	1475048030	8942048	1055655204	118.055	0.915393	8942048	7926272	0.886405	121935	28.9874	12.9669	26190350	214.789	0.0087029
GCTTA	324	4988886	753321786	4596542	537555087	116.948	0.921356	4596542	4284778	0.932174	136534	12.3901	6.76664	31339840	229.539	0.010414
GGTGT	335	7062958	1066506658	6540786	761581822	116.436	0.926069	6540786	6118211	0.935394	146529	15.1188	6.86301	34250678	233.747	0.0113813
AGGAT	337	13546182	2045473482	12385206	1446680169	116.807	0.914295	12385206	11909354	0.961579	149654	32.9954	11.8805	32451872	216.846	0.0107836
CATCT	339	22237654	3357885754	20490730	2409764628	117.603	0.921443	20490730	19396782	0.946613	216631	26.7199	9.14213	59756549	275.845	0.0198567
CCTAC	347	8961670	1353212170	8259450	958072336	115.997	0.921642	8259450	7474460	0.904959	198512	13.7447	7.62304	51754757	260.713	0.0171978
GAGGA	348	6198136	935918536	5724286	662932125	115.81	0.92355	5724286	5364890	0.937216	116093	16.3556	6.20192	24839706	213.964	0.00825409
