# Supplementary material for: A Comprehensive Genome-Wide Association Study of Carotenoid and Capsaicinoid Contents in Capsicum chinense Germplasm
Source: Int J Mol Sci. 2023 Sep 9;24(18):13885. doi: 10.3390/ijms241813885 (PMC10531199; doi:10.3390/ijms241813885)
Supplement: Supplementary file 1 [file ijms-24-13885-s001.zip › Table S2.xlsx]

## Sheet: Table S2
									Predicted Adjacent Genes for Intergenic Regions
No	Traits	Chr.	Allele	bp.	-Log (p.value)	Feature	Gene	Proteins	Left	Right
1		Chr12	A/G	221085307	6.92	Genic	CA12g19380	6,7-dimethyl-8-ribityllumazine synthase
2	Violaxanthin	Chr03	A/T	211135220	6.75	Genic	CA03g18160	4-hydroxycinnamoyl-CoA ligase 2
3		Chr07	A/C	223699776	6.35	Intergenic			CA07g15720	CA07g15730
4		Chr12	T/C	221105042	6.17	Intergenic			CA12g19360	CA12g19370
5		Chr12	A/G	221085307	7.28	Genic	CA12g19380	6,7-dimethyl-8-ribityllumazine synthase
6	Antheraxanthin	Chr12	T/C	221105042	6.01	Intergenic			CA12g19360	CA12g19370
7		Chr09	A/G	228612220	12.78	Intergenic			CA09g07090	CA09g07100
8		Chr08	C/T	194188407	12.75	Genic	CA00g81250	Detected protein of unknown function
9		Chr03	A/T	211135220	12.2	Genic	CA03g18160	4-hydroxycinnamoyl-CoA ligase 2
10		Chr03	T/C	7882123	11.78	Genic	XM_016710905.1	Inosine triphosphate pyrophosphatase family protein
11		Chr05	C/G	41033949	11.46	Genic	PGSC0003DMG401029471	Ubiquitin-conjugating enzyme 2
12		Chr08	A/C	193486347	11.21	Intergenic			CA00g52640	CA00g52650
13		Chr07	A/C	7431933	10.76	Genic	CA07g01310	DNA-directed RNA polymerase
14		Chr03	G/A	97513286	10.6	Intergenic			CA00g58180	CA00g58190
15		Chr09	T/C	16302649	10.45	Intergenic			CA01g14280	CA01g14290
16		Chr09	G/C	252016648	10.04	Genic	CA09g15680	Acyl-protein thioesterase, putative
17		Chr02	T/C	136572333	9.75	Genic	CA02g25010	Detected protein of unknown function
18		Chr03	G/A	180540684	9.51	Intergenic			CA03g12410	CA03g12420
19		Chr03	A/T	39034826	9.39	Genic	CA00g43110	Detected protein of unknown function
20		Chr05	C/T	180424789	9.05	Genic	Solyc05g050120.2.1	NADP-malic enzyme 3
21		Chr04	G/A	29271696	8.69	Genic	CA00g03040	Detected protein of unknown function
22		Chr08	G/A	176546501	8.41	Genic	CA08g09910	Vacuolar protein sorting protein, putative
23		Chr08	G/A	176546659	8.41	Genic	CA08g09910	Vacuolar protein sorting protein, putative
24		Chr02	G/A	136573788	8.4	Intergenic			CA02g14890	CA02g14900
25		Chr09	C/T	10001201	8.34	Genic	CA09g02640	Auxin response factor, putative
26	Capsorubin	Chr07	T/C	7389025	8.21	Intergenic			CA07g01330	CA07g01340
27		Chr07	C/T	7389133	8.21	Intergenic			CA07g01330	CA07g01340
28		Chr04	C/A	214280150	8.05	Intergenic			CA00g80150	CA00g77770
29		Chr12	G/A	223949835	7.95	Intergenic			CA12g21050	CA12g21060
30		Chr07	A/C	233954670	7.95	Genic	CA07g21370	GTP-binding protein, putative
31		Chr04	C/T	5687736	7.91482	Genic	Solyc03g006020.2.1	Ubiquitin domain-containing protein
32		Chr02	A/T	156961635	7.85487	Genic	CA02g21870	Microspherule protein
33		Chr06	C/T	201039475	7.8216	Genic	CA06g14190	STYLOSA protein
34		Chr08	G/A	176487665	7.7865	Genic	CA08g09890	PREDICTED: suppressor protein SRP40-like
35		Chr08	T/C	176546054	7.7865	Genic	CA08g09910	Vacuolar protein sorting protein, putative
36		Chr08	C/G	176497611	7.7865	Genic	CA08g09890	PREDICTED: suppressor protein SRP40-like
37		Chr08	G/T	176515015	7.7865	Genic	CA08g09900	PREDICTED: DNA gyrase subunit A, chloroplastic/mitochondrial-like
38		Chr09	A/G	203394033	7.743	Intergenic			CA09g13020	CA09g13030
39		Chr09	T/C	228612153	7.66649	Intergenic			CA09g07090	CA09g07100
40		Chr02	C/A	157436570	7.66201	Intergenic			CA09g02260	CA09g02280
41		Chr03	A/G	176369452	7.61423	Genic	CA08g09850	protein FAR1-RELATED SEQUENCE 3-like isoform X4
42		Chr02	G/A	136570353	7.60594	Genic	CA02g25010	Detected protein of unknown function
43		Chr02	T/G	136570356	7.60594	Genic	CA02g25010	Detected protein of unknown function
44		Chr03	C/T	7252668	7.48254	Genic	CA03g01790	PREDICTED: pleiotropic drug resistance protein 1-like
45		Chr10	G/A	211023565	7.45512	Genic	CA10g16220	Cytochrome P450
46		Chr08	A/G	190070656	7.42245	Intergenic			CA08g17790	CA08g17800
47		Chr08	A/G	190124047	7.42245	Genic	CA08g17800	Peroxisomal 3-hydroxyisobutyryl-coenzyme A hydrolase
48		Chr03	A/T	79435296	7.37121	Intergenic			CA03g12180	CA03g12190
49		Chr09	A/T	203381351	7.34353	Genic	CA09g13030	Detected protein of unknown function
50		Chr02	C/T	157436511	7.28345	Intergenic			CA09g02260	CA09g02280
51		Chr02	G/A	157436533	7.28345	Intergenic			CA09g02260	CA09g02280
52		Chr02	C/T	157484932	7.28345	Genic	CA02g21600	Unknown protein
53		Chr02	T/C	157485780	7.28345	Genic	CA02g21600	Unknown protein
54		Chr08	A/G	176546028	7.24443	Genic	CA08g09910	Vacuolar protein sorting protein, putative
55		Chr08	A/G	176546673	7.24443	Genic	CA08g09910	Vacuolar protein sorting protein, putative
56		Chr08	G/T	176546701	7.24443	Genic	CA08g09910	Vacuolar protein sorting protein, putative
57		Chr08	A/G	190205045	7.22613	Intergenic			CA08g17790	CA08g17800
58		Chr02	T/C	156961855	7.18052	Genic	CA02g21870	Microspherule protein
59		Chr08	A/G	190888730	7.18	Intergenic			CA08g18240	CA08g18250
60		Chr08	G/C	190190906	7.15971	Intergenic			CA08g17780	CA08g17770
61		Chr08	C/A	176546074	7.14749	Genic	CA08g09910	Vacuolar protein sorting protein, putative
62		Chr09	T/C	16302652	7.07384	Intergenic			CA01g14280	CA01g14290
63		Chr08	C/T	190129385	7.055	Genic	CA08g17800	Peroxisomal 3-hydroxyisobutyryl-coenzyme A hydrolase
64		Chr11	G/A	240233745	6.98567	Intergenic			CA05g04940	CA05g04950
65		Chr08	G/A	176481825	6.93843	Genic	CA08g09880	Prolyl-tRNA synthetase, putative
66		Chr02	T/C	157392918	6.77501	Intergenic			CA00g89790	CA00g89800
67		Chr01	T/G	29654256	6.75472	Intergenic			CA00g68690	CA00g68700
68		Chr07	A/C	223699776	6.70546	Intergenic			CA07g15710	CA07g15720
69		Chr01	A/C	2712710	6.69772	Intergenic			CA01g01750	CA01g01760
70		Chr12	A/G	221085307	6.69158	Genic	CA12g19380	6,7-dimethyl-8-ribityllumazine synthase
71		Chr08	G/A	190192609	6.49947	Genic	XM_016726909.2	Methyl jasmonate esterase 1
72		Chr02	G/A	158144066	6.49459	Intergenic			CA02g23900	CA02g23910
73		Chr08	G/A	176327700	6.46831	Genic	CA08g09830	p-type ATPase transporter (Fragment)
74		Chr02	T/C	158153637	6.46793	Genic	CA02g23890	Pyruvate decarboxylase 3 (Fragment)
75		Chr09	G/C	201331618	6.41184	Intergenic			CA09g13100	CA09g13110
76		Chr09	C/T	201344733	6.41184	Intergenic			CA09g13100	CA09g13110
77		Chr08	A/G	176341655	6.39009	Genic	CA08g09830	p-type ATPase transporter (Fragment)
78		Chr09	A/G	16263980	6.3214	Intergenic			CA00g44700	CA00g44710
79		Chr01	C/A	25514068	6.3214	Genic	CA01g08520	Detected protein of unknown function
80		Chr07	G/C	7356553	6.32128	Genic	CA07g01350	Oxysterol-binding protein
81		Chr09	C/A	251358730	6.15986	Genic	CA00g80520	Aldehyde dehydrogenase, putative
82		Chr08	G/T	185342189	6.12305	Genic	CA01g31190	Squalene monooxygenase isoform 1
83		Chr11	A/G	98238471	6.09805	Intergenic			CA11g11420	CA11g11430
84		Chr09	A/G	256658819	6.09722	Genic	CA09g16930	BED finger-nbs-lrr resistance protein
85		Chr01	T/C	25522041	6.0931	Genic	CA01g08520	Detected protein of unknown function
86		Chr01	A/G	25522145	6.06641	Genic	CA01g08520	Detected protein of unknown function
87		Chr07	G/A	33502462	6.06292	Genic	CA07g04200	Transducin family protein
88		Chr08	C/A	168537824	6.04288	Genic	CA08g07340	Detected protein of unknown function
89		Chr03	A/G	26610487	6.01651	Intergenic			CA03g13750	CA03g13760
90		Chr09	C/T	256659145	6.01209	Intergenic			CA09g16930	CA09g16940
91		Chr09	C/A	256659261	6.01209	Intergenic			CA09g16930	CA09g16940
92		Chr09	G/A	251358549	6.00623	Genic	CA00g80520	Aldehyde dehydrogenase, putative
93		Chr10	C/T	8626608	6.66	Intergenic			CA10g03270	CA00g56980
94		Chr02	T/C	136572333	6.6	Genic	CA02g25010	Detected protein of unknown function
95	Capsanthin	Chr12	A/G	221085307	6.49	Genic	CA12g19380	6,7-dimethyl-8-ribityllumazine synthase
96		Chr06	A/G	240758527	6.17	Genic	CA00g90060	Unknown protein
97		Chr10	G/A	8625878	6.06	Intergenic			CA10g03270	CA00g56980
98		Chr03	C/T	273399119	10.52	Genic	CA03g33860	Histone deacetylase hda1, putative
99		Chr07	T/C	209703812	9.69	Intergenic			CA07g14220	CA07g14230
100		Chr01	C/T	13088352	9.64	Intergenic			CA01g06280	CA01g06290
101		Chr01	T/G	13088406	9.64	Intergenic			CA01g06280	CA01g06290
102		Chr03	T/C	250691656	9.64	Genic	CA03g28940	Transcription factor BIM1, putative
103		Chr04	A/C	221648109	9.64	Genic	CA04g16920	DNA binding protein, putative
104		Chr04	G/A	232075190	9.64	Genic	CA04g21200	Coatomer alpha subunit, putative
105		Chr08	A/G	158075413	9.64	Intergenic			CA08g05690	CA08g05700
106		Chr09	A/C	124336652	9.64	Intergenic			CA09g11290	CA09g11300
107		Chr09	A/G	135166449	9.64	Genic	CA09g11690	STY-L protein
108		Chr03	T/G	31436193	8.96	Genic	CA03g17430	photosystem II D1 precursor processing protein PSB27-H2, chloroplastic-like
109		Chr08	T/C	135871114	8.96	Genic	Solyc08g067190.2.1	Anaphase promoting complex subunit 5
110		Chr08	G/A	135910583	8.96	Genic	Solyc08g067190.2.1	Anaphase promoting complex subunit 5
111		Chr08	G/A	167703221	8.96	Genic	CA08g07920	BAG family molecular chaperone regulator 6-like
112		Chr08	T/A	167703365	8.96	Genic	CA08g07920	BAG family molecular chaperone regulator 6-like
113		Chr08	C/T	170330854	8.96	Genic	CA08g07540	Mitogen-activated protein kinase 4
114	Zeaxanthin	Chr09	A/C	144268010	8.96	Intergenic			CA00g97550	CA09g08380
115		Chr12	G/C	9887870	8.96	Genic	CA00g84870	Sinapyl alcohol dehydrogenase-like 3
116		Chr12	T/C	10065787	8.96	Intergenic			CA00g84370	CA00g84380
117		Chr12	T/C	23244295	8.96	Intergenic			CA12g06040	CA12g06050
118		Chr12	A/T	10062899	8.39	Intergenic			CA00g84370	CA00g84380
119		Chr03	T/C	257202248	8.36689	Genic	CA03g30910	SEL-1
120		Chr11	A/C	3235843	7.12033	Genic	CA11g00910	Bifunctional nuclease (Fragment)
121		Chr05	C/T	15902065	8.22599	Intergenic			CA05g00150	CA05g04660
122		Chr06	C/T	230389690	8.2179	Genic	CA06g24110	Detected protein of unknown function
123		Chr06	C/T	244135798	8.2179	Intergenic			CA06g25120	CA06g25130
124		Chr03	T/A	240047358	7.99246	Intergenic			CA00g87110	CA00g87120
125		Chr01	G/A	11433978	7.96022	Genic	CA01g05360	Detected protein of unknown function
126		Chr01	A/C	11434672	7.96022	Genic	CA01g05360	Detected protein of unknown function
127		Chr02	T/C	141186715	7.96022	Intergenic			CA02g04590	CA02g04600
128		Chr04	G/A	232073816	7.96022	Genic	CA04g21200	Coatomer alpha subunit, putative
129		Chr04	C/A	232073817	7.96022	Genic	CA04g21200	Coatomer alpha subunit, putative
130		Chr03	C/G	224733620	7.79629	Intergenic			CA03g25510	CA03g25520
131		Chr03	A/C	224733666	7.79629	Intergenic			CA03g25510	CA03g25520
132		Chr06	C/T	243127365	7.75667	Intergenic			CA06g24760	CA06g24570
133		Chr08	T/G	6173719	7.62498	Intergenic			CA01g33300	CA01g33310
134		Chr08	A/G	6173733	7.62498	Intergenic			CA01g33300	CA01g33310
135		Chr10	A/G	184633005	7.62498	Intergenic			CA10g11940	CA10g11950
136		Chr02	C/T	49047068	7.58212	Genic	CA02g06270	PREDICTED: B-cell receptor-associated protein 31-like
137		Chr08	T/C	164676970	7.43695	Intergenic			CA08g05990	CA08g06000
138		Chr11	G/A	239010762	7.17846	Intergenic			CA11g16300	CA11g16310
139		Chr09	C/A	124336624	6.8684	Intergenic			CA09g11270	CA09g11300
140		Chr07	C/T	218482266	6.86745	Genic	CA07g15270	PREDICTED: protodermal factor 1-like
141		Chr02	A/G	164220949	6.86726	Intergenic			CA02g27490	CA02g27520
142		Chr06	T/C	230938528	6.86726	Intergenic			CA06g23730	CA06g23740
143		Chr10	A/G	211981656	6.86019	Genic	CA10g16040	3-deoxy-D-manno-octulosonic-acid transferase
144		Chr1	T/C	13088203	6.77129	Intergenic			CA01g06280	CA01g06290
145		Chr05	T/C	18491952	6.6548	Intergenic			CA05g04260	CA05g07090
146		Chr12	C/T	213785550	6.64612	Genic	CA12g18260	Salicylic acid/benzoic acid carboxyl methyltransferase
147		Chr02	T/C	143233533	6.61392	Intergenic			CA02g16320	CA02g16330
148		Chr10	A/G	211976390	6.61392	Genic	CA10g16040	3-deoxy-D-manno-octulosonic-acid transferase
149		Chr03	G/C	247234189	6.44671	Intergenic			CA00g00480	CA00g00490
150		Chr01	A/G	16220431	6.40738	Intergenic			CA01g07500	CA01g07510
151		Chr01	T/C	16199420	6.40738	Genic	CA01g07280	Phosphatidylinositol-glycan biosynthesis class W protein
152		Chr12	G/A	213997603	6.31285	Genic	CA12g18220	PREDICTED: serine/threonine-protein kinase PBS1-like
153		Chr12	T/C	213997727	6.31285	Genic	CA12g18220	PREDICTED: serine/threonine-protein kinase PBS1-like
154		Chr06	T/A	230115077	6.26635	Genic	CA00g90610	Detected protein of unknown function
155		Chr05	A/G	128786749	6.08929	Intergenic			CA05g09500	CA05g09510
156		Chr03	G/C	273399052	6.08464	Genic	CA03g33860	Histone deacetylase hda1, putative
157		Chr03	C/A	273399075	6.08464	Genic	CA03g33860	Histone deacetylase hda1, putative
158		Chr04	C/T	229306862	6.04608	Intergenic			CA04g21900	CA04g21910
159		Chr03	A/T	121315260	6.01313	Genic	Solyc12g017830.1.1	Sec7 guanine nucleotide exchange factor
160		Chr03	C/T	171048109	6.01313	Intergenic			CA03g10550	CA03g14320
161		Chr03	G/A	50199834	10.62	Genic	Solyc09g074290.1.1	Ankyrin repeat family protein
162	β-Cryptoxanthin	Chr03	T/C	234486991	7.31	Intergenic			CA03g19590	CA03g21020
163		Chr06	T/C	222803463	6.97	Genic	CA06g19700	Isoamyl acetate-hydrolyzing esterase like-protein
164	α-Carotene	Chr09	A/G	1449430	6.1	Genic	CA00g41080	RAB1X
165		Chr12	C/T	221317241	6.04	genic	CA12g19190	ubiquitin carboxyl-terminal hydrolase 19-like
166		Chr08	T/C	25161329	8.34	Intergenic			CA02g12730	CA02g12740
167		Chr01	A/G	208666749	8.27	Genic	CA01g24110	ATP binding protein, putative
168		Chr01	A/T	209615478	8.27	Genic	Solyc01g079590.2.1	LEA family protein
169		Chr01	A/G	214441815	8.27	Intergenic			CA01g24630	CA01g24640
170		Chr01	A/G	214441917	8.27	Intergenic			CA01g24630	CA01g24640
171		Chr01	C/T	214442584	8.27	Intergenic			CA01g24630	CA01g24640
172		Chr01	C/T	132753120	7.97	Intergenic			CA01g16230	CA01g16240
173		Chr01	A/C	176184702	7.77	Genic	CA01g18320	Steroleosin-B
174		Chr06	G/T	27230404	7.19	Genic	CA06g05350	Smr (Small MutS Related) domain-containing protein
175		Chr07	A/C	6571083	7.01	Intergenic			CA07g01610	CA07g01620
176		Chr03	A/T	273084272	6.79521	Genic	XM_016707628.2	Decapping 5
177	Dihydrocapsaicin	Chr03	C/T	257991093	6.77435	Genic	CA03g33410	Detected protein of unknown function
178		Chr03	G/T	258035929	6.73917	Genic	CA03g33390	Histidyl-tRNA synthetase, putative
179		Chr06	G/C	42092407	6.71572	Intergenic			CA06g05100	CA06g05110
180		Chr06	T/A	42594503	6.71572	Genic	CA06g05400	Protein disulfide isomerase-like protein
181		Chr01	C/A	214437001	6.59638	Genic	Solyc01g079810.2.1	RING-H2 group F1A
182		Chr01	C/T	214437041	6.59638	Genic	Solyc01g079810.2.2	RING-H2 group F1A
183		Chr01	A/G	214438177	6.59638	Intergenic			CA01g24630	CA01g24640
184		Chr01	T/C	214882436	6.59638	Genic	CA01g24650	Ubiquitin-activating enzyme E1c, putative
185		Chr03	C/T	258007346	6.55456	Genic	CA03g33400	Translation elongation factor EF1A protein
186		Chr01	A/C	214656542	6.5317	Intergenic			CA01g24640	CA01g24650
187		Chr07	A/T	224820775	6.5317	Genic	CA07g17900	Catalytic, putative
188		Chr03	T/G	257988998	6.4678	Genic	CA03g33410	Detected protein of unknown function
189		Chr03	C/A	257989034	6.4678	Genic	CA03g33410	Detected protein of unknown function
190		Chr12	T/A	21091885	6.31815	Intergenic			CA12g06640	CA12g06650
191		Chr03	T/C	257989151	6.23084	Genic	CA03g33410	Detected protein of unknown function
192		Chr04	C/T	6235771	6.13913	Genic	CA01g34300	Serine-threonine protein kinase, putative
193		Chr05	G/T	38267590	6.05266	Intergenic			CA05g08640	CA05g08650

## Sheet: Sheet1
	Chr.	Allele	Position (bp) Capsicum chinense reference	Location	left	right
3	Chr07	A/C	223699776	Intergenic	CA07g15710	CA07g15730
4	Chr12	T/C	221105042	Intergenic	CA12g19370	CA12g19360
6	Chr12	T/C	221105042	Intergenic	CA12g19370	CA12g19360
7	Chr09	A/G	228612220	Intergenic	CA09g07100	CA09g07090
12	Chr08	A/C	193486347	Intergenic	CA00g52640	CA00g52650
14	Chr03	G/A	97513286	Intergenic	CA00g58180	CA00g58190
15	Chr09	T/C	16302649	Intergenic	CA01g14280	CA01g14290
18	Chr03	G/A	180540684	Intergenic	CA03g12410	CA03g12420
24	Chr02	G/A	136573788	Intergenic	CA02g14870	CA02g14900
26	Chr07	T/C	7389025	Intergenic	CA07g01330	CA07g01340
27	Chr07	C/T	7389133	Intergenic	CA07g01330	CA07g01340
28	Chr04	C/A	214280150	Intergenic	CA00g80150	CA00g77770
29	Chr12	G/A	223949835	Intergenic	CA12g21050	CA12g21060
38	Chr09	A/G	203394033	Intergenic	CA09g13020	CA09g13030
39	Chr09	T/C	228612153	Intergenic	CA09g07090	CA09g07100
40	Chr02	C/A	157436570	Intergenic	CA09g02260	CA09g02280
46	Chr08	A/G	190070656	Intergenic	CA08g17790	CA08g17800
48	Chr03	A/T	79435296	Intergenic	CA03g12190	CA03g11240
50	Chr02	C/T	157436511	Intergenic	CA09g02260	CA09g02280
51	Chr02	G/A	157436533	Intergenic	CA09g02260	CA09g02280
57	Chr08	A/G	190205045	Intergenic	CA08g17790	CA08g17800
59	Chr08	A/G	190888730	Intergenic	CA08g18250	CA08g18290
60	Chr08	G/C	190190906	Intergenic	CA08g17800	CA08g17820
62	Chr09	T/C	16302652	Intergenic	CA01g14280	CA01g14290
64	Chr11	G/A	240233745	Intergenic	CA05g04940	CA05g04960
66	Chr02	T/C	157392918	Intergenic	CA00g89790	CA00g89800
67	Chr01	T/G	29654256	Intergenic	CA00g68690	CA00g68700
68	Chr07	A/C	223699776	Intergenic	CA07g15710	CA07g15730
69	Chr01	A/C	2712710	Intergenic	CA01g01750	CA01g01760
72	Chr02	G/A	158144066	Intergenic	CA02g23900	CA02g23910
75	Chr09	G/C	201331618	Intergenic	CA09g13100	CA09g13120
76	Chr09	C/T	201344733	Intergenic	CA09g13100	CA09g13120
78	Chr09	A/G	16263980	Intergenic	CA00g44700	CA00g44710
83	Chr11	A/G	98238471	Intergenic	CA11g11420	CA11g11430
89	Chr03	A/G	26610487	Intergenic	CA03g13770	CA03g13750
90	Chr09	C/T	256659145	Intergenic	CA09g16930	CA09g16940
91	Chr09	C/A	256659261	Intergenic	CA09g16930	CA09g16940
93	Chr10	C/T	8626608	Intergenic	CA10g03260	CA00g56980
97	Chr10	G/A	8625878	Intergenic	CA10g03260	CA00g56980
99	Chr07	T/C	209703812	Intergenic	CA07g14220	CA07g14230
100	Chr01	C/T	13088352	Intergenic	CA01g06280	CA01g06290
101	Chr01	T/G	13088406	Intergenic	CA01g06280	CA01g06290
105	Chr08	A/G	158075413	Intergenic	CA08g05690	CA08g05700
106	Chr09	A/C	124336652	Intergenic	CA09g11270	CA09g11300
114	Chr09	A/C	144268010	Intergenic	CA00g97550	CA09g08380
116	Chr12	T/C	10065787	Intergenic	CA00g84360	CA00g84380
117	Chr12	T/C	23244295	Intergenic	CA12g06040	CA12g06050
118	Chr12	A/T	10062899	Intergenic	CA00g84360	CA00g84380
121	Chr05	C/T	15902065	Intergenic	CA05g00150	CA05g04660
123	Chr06	C/T	244135798	Intergenic	CA06g25130	CA06g25120
124	Chr03	T/A	240047358	Intergenic	CA00g87110	CA11g08420
127	Chr02	T/C	141186715	Intergenic	CA02g04590	CA02g04600
130	Chr03	C/G	224733620	Intergenic	CA03g25510	CA03g25520
131	Chr03	A/C	224733666	Intergenic	CA03g25510	CA03g25520
132	Chr06	C/T	243127365	Intergenic	CA06g24750	CA06g24570
133	Chr08	T/G	6173719	Intergenic	CA01g33300	CA01g33310
134	Chr08	A/G	6173733	Intergenic	CA01g33300	CA01g33310
135	Chr10	A/G	184633005	Intergenic	CA10g11930	CA10g11950
137	Chr08	T/C	164676970	Intergenic	CA08g05990	CA08g06040
138	Chr11	G/A	239010762	Intergenic	CA11g16300	CA11g16310
139	Chr09	C/A	124336624	Intergenic	CA09g11270	CA09g11300
141	Chr02	A/G	164220949	Intergenic	CA02g27490	CA02g27520
142	Chr06	T/C	230938528	Intergenic	CA06g23740	CA06g23730
144	Chr1	T/C	13088203	Intergenic	CA01g06280	CA01g06290
145	Chr05	T/C	18491952	Intergenic	CA05g04260	CA05g07090
147	Chr02	T/C	143233533	Intergenic	CA02g16340	CA02g16320
149	Chr03	G/C	247234189	Intergenic	CA00g00480	CA00g00490
150	Chr01	A/G	16220431	Intergenic	CA01g07500	CA01g07510
155	Chr05	A/G	128786749	Intergenic	CA05g09500	CA05g09560
158	Chr04	C/T	229306862	Intergenic	CA04g21900	CA04g21910
160	Chr03	C/T	171048109	Intergenic	CA03g10550	CA03g14320
162	Chr03	T/C	234486991	Intergenic	CA03g19590	CA03g21020
166	Chr08	T/C	25161329	Intergenic	CA02g12730	CA02g12740
169	Chr01	A/G	214441815	Intergenic	CA01g24630	CA01g24640
170	Chr01	A/G	214441917	Intergenic	CA01g24630	CA01g24640
171	Chr01	C/T	214442584	Intergenic	CA01g24630	CA01g24640
172	Chr01	C/T	132753120	Intergenic	CA01g16230	CA01g16240
175	Chr07	A/C	6571083	Intergenic	CA07g01610	CA07g01620
179	Chr06	G/C	42092407	Intergenic	CA06g05100	CA06g05110
183	Chr01	A/G	214438177	Intergenic	CA01g24630	CA01g24640
186	Chr01	A/C	214656542	Intergenic	CA01g24640	CA01g24650
190	Chr12	T/A	21091885	Intergenic	CA12g06640	CA12g06650
193	Chr05	G/T	38267590	Intergenic	CA05g08640	CA05g08650
