# Supplementary material for: A Comprehensive Genome-Wide Association Study of Carotenoid and Capsaicinoid Contents in Capsicum chinense Germplasm
Source: Int J Mol Sci. 2023 Sep 9;24(18):13885. doi: 10.3390/ijms241813885 (PMC10531199; doi:10.3390/ijms241813885)
Supplement: Supplementary file 1 [file ijms-24-13885-s001.zip › Table S3.xlsx]

## Sheet: Sheet1
ID	IT Number	Species	Country Code (Alpha-3)	Fruit colour at mature stage
8	158637	C. chinense	PER	2
11	158805	C. chinense	PER	5
16	183654	C. chinense	PER	2
17	183657	C. chinense	ESP	2
18	183659	C. chinense	PER	2
20	191654	C. chinense	PER	2
21	191655	C. chinense	MEX	1
24	221687	C. chinense	USA	2
27	228978	C. chinense	USA	2
29	229191	C. chinense	HUN	2
31	229193	C. chinense	HUN	2
34	229196	C. chinense	HUN	2
38	229200	C. chinense	HUN	2
39	229201	C. chinense	HUN	2
40	229202	C. chinense	HUN	2
41	229203	C. chinense	HUN	2
42	229204	C. chinense	HUN	2
43	229205	C. chinense	HUN	1
45	229207	C. chinense	HUN	2
49	229211	C. chinense	HUN	2
50	229212	C. chinense	HUN	2
51	229213	C. chinense	HUN	2
52	229214	C. chinense	HUN	2
53	229215	C. chinense	HUN	2
56	235726	C. chinense	PER	2
57	235732	C. chinense	USA	5
61	236713	C. chinense	COL	1
62	236714	C. chinense	COL	2
64	236716	C. chinense	BOL	2
65	236717	C. chinense	BOL	2
66	236718	C. chinense	BOL	2
67	236719	C. chinense	ECU	5
68	236720	C. chinense	SUR	2
69	236721	C. chinense	BRA	2
80	236737	C. chinense	PER	2
81	236738	C. chinense	BOL	2
84	236741	C. chinense	VEN	2
85	236742	C. chinense	ECU	2
89	236746	C. chinense	UGA	4
90	236747	C. chinense	BRA	1
93	237728	C. chinense	CRI	4
94	237729	C. chinense	PER	5
96	237731	C. chinense	CRI	2
104	247198	C. chinense	BRA	2
112	261197	C. chinense	CRI	4
113	261199	C. chinense	PER	2
114	261200	C. chinense	CRI	2
115	261201	C. chinense	PER	1
117	261203	C. chinense	BOL	4
119	261208	C. chinense	PER	3
120	261209	C. chinense	PER	5
121	261210	C. chinense	PER	3
122	261211	C. chinense	PER	5
123	261212	C. chinense	PER	5
124	261213	C. chinense	PER	2
125	261215	C. chinense	PER	5
126	261216	C. chinense	PER	4
128	261218	C. chinense	PER	4
129	261219	C. chinense	BRA	2
130	261220	C. chinense	PER	2
131	261221	C. chinense	CRI	5
132	261222	C. chinense	BRA	2
136	261311	C. chinense	ECU	1
137	261313	C. chinense	ECU	2
138	261401	C. chinense	HUN	2
143	261425	C. chinense	USA	1
144	261426	C. chinense	UNK	5
146	261432	C. chinense	BOL	3
147	261433	C. chinense	BOL	2
149	261436	C. chinense	PER	2
150	261442	C. chinense	BRA	1
151	261444	C. chinense	BRA	1
152	261445	C. chinense	BRA	2
153	261446	C. chinense	BRA	2
154	261447	C. chinense	BRA	6
155	261448	C. chinense	BRA	2
158	261451	C. chinense	BRA	4
159	261452	C. chinense	BRA	2
160	261453	C. chinense	BRA	1
161	261454	C. chinense	MEX	2
163	261457	C. chinense	MEX	2
164	261458	C. chinense	BOL	2
165	261459	C. chinense	PER	2
166	261460	C. chinense	PER	1
167	261461	C. chinense	BOL	4
168	261462	C. chinense	BOL	2
169	261463	C. chinense	PER	2
170	261464	C. chinense	ECU	2
171	261465	C. chinense	ECU	2
172	261466	C. chinense	ECU	2
173	261467	C. chinense	ECU	4
174	261468	C. chinense	COL	4
175	261469	C. chinense	COL	2
176	261470	C. chinense	COL	4
177	261471	C. chinense	COL	4
178	261472	C. chinense	COL	2
180	261474	C. chinense	COL	2
181	261475	C. chinense	COL	1
182	261476	C. chinense	COL	2
183	261477	C. chinense	CRI	2
184	261478	C. chinense	BOL	2
188	261544	C. chinense	MEX	1
190	261546	C. chinense	MEX	2
191	261547	C. chinense	ECU	2
193	264108	C. chinense	COL	1
195	264111	C. chinense	PER	2
197	264113	C. chinense	PER	4
198	264114	C. chinense	PER	2
203	264122	C. chinense	PER	5
212	270460	C. chinense	CRI	2
213	270462	C. chinense	CUB	2
216	270474	C. chinense	ECU	2
217	270475	C. chinense	COL	1
220	270478	C. chinense	ECU	1
221	270479	C. chinense	BRA	2
222	270487	C. chinense	USA	5
223	270613	C. chinense	GTM	1
225	270673	C. chinense	BRA	6
226	270683	C. chinense	ESP	2
231	283498	C. chinense	BOL	2
234	283952	C. chinense	CRI	4
235	283954	C. chinense	BOL	2
236	283956	C. chinense	BRA	2
241	284006	C. chinense	HUN	5
244	284040	C. chinense	CRI	2
255	284051	C. chinense	CRI	4
256	284052	C. chinense	CRI	1
257	284054	C. chinense	BOL	2
258	284055	C. chinense	PER	1
262	284059	C. chinense	PER	2
263	284060	C. chinense	PER	4
264	284061	C. chinense	PER	2
266	284063	C. chinense	PER	5
275	289005	C. chinense	CRI	2
276	289015	C. chinense	PRI	2
279	289318	C. chinense	BRA	2
280	289355	C. chinense	PER	2
281	289356	C. chinense	BOL	2
284	289359	C. chinense	BOL	2
285	289360	C. chinense	BRA	2
286	291477	C. chinense	BRA	2
287	291478	C. chinense	CRI	5
290	293377	C. chinense	VEN	6
292	293395	C. chinense	MEX	1
295	293674	C. chinense	USA	2
298	305239	C. chinense	BOL	2
299	305240	C. chinense	BOL	1
303	305249	C. chinense	PER	4
310	305437	C. chinense	COL	2
318	305446	C. chinense	BRA	4
319	305447	C. chinense	BRA	1
320	305448	C. chinense	GTM	2
322	305452	C. chinense	ECU	2
323	305455	C. chinense	COL	1
324	305464	C. chinense	BRA	2
335	305498	C. chinense	PER	2
337	305500	C. chinense	PER	4
339	305502	C. chinense	COL	2
347	305510	C. chinense	BOL	1
348	305511	C. chinense	ECU	2
